# Supplementary material for: Human alveolar hydrogels promote morphological and transcriptional differentiation in iPSC-derived alveolar type 2 epithelial cells
Source: Sci Rep. 2023 Jul 25;13:12057. doi: 10.1038/s41598-023-37685-x (PMC10368739; doi:10.1038/s41598-023-37685-x)
Supplement: Supplementary file 3 — Supplementary Tables. [file 41598_2023_37685_MOESM3_ESM.xlsx]

## Sheet: Supplemental Table 1
Lung Condition	Age	Sex	Pulmonary History	Smoking History
Non-diseased	80	M	None	Ex-smoker, quit 36 years prior to death
Non-diseased	60	F	None	Lifelong non-smoker
Non-diseased	84	F	Acute lobar pneumonia at time of death (non-involved lobe used)	Lifelong non-smoker

## Sheet: Supplemental Table 2
						Total Spectral Hits
						aECM Powder			Soluble aECM			aECM Hydrogel
#	Identified Proteins (597)	Gene name	Subcellular location	Matrisome	Mol Weight	A	B	C	A	B	C	A	B	C
1.1	Collagen alpha-1(I) chain OS=Homo sapiens OX=9606 GN=COL1A1 PE=1 SV=5	COL1A1	ECM	Collagens	139 kDa	439	403	297	281	270	272	302	473	577
3	Collagen alpha-2(I) chain OS=Homo sapiens OX=9606 GN=COL1A2 PE=1 SV=1	COL1A2	ECM	Collagens	129 kDa	220	59	4	208	206	199	208	340	345
5.1	Collagen alpha-1(III) chain OS=Homo sapiens OX=9606 GN=COL3A1 PE=1 SV=4	COL3A1	ECM	Collagens	139 kDa	3	76	78	166	183	166	121	190	205
2.1	Collagen alpha-3(VI) chain OS=Homo sapiens OX=9606 GN=COL6A3 PE=1 SV=5	COL6A3	ECM	Collagens	344 kDa	96	229	47	12	13	14	12	13	14
29.1	Fibrillin-1 OS=Homo sapiens OX=9606 GN=FBN1 PE=1 SV=4	FBN1	ECM	ECM Glycoproteins	312 kDa	4	8	5	29	13	20	106	97	142
16	Fibrinogen beta chain OS=Homo sapiens OX=9606 GN=FGB PE=1 SV=2	FGB	secreted	other	56 kDa	73	27	200	0	0	0	0	3	3
19.1	Collagen alpha-2(IV) chain OS=Homo sapiens OX=9606 GN=COL4A2 PE=1 SV=4	COL4A2	ECM	Collagens	168 kDa	26	28	28	23	37	28	23	38	52
11.1	Collagen alpha-2(VI) chain OS=Homo sapiens OX=9606 GN=COL6A2 PE=1 SV=4	COL6A2	ECM	Collagens	109 kDa	84	74	76	5	5	5	4	8	0
8.1	Basement membrane-specific heparan sulfate proteoglycan core protein OS=Homo sapiens OX=9606 GN=HSPG2 PE=1 SV=4	HSPG2	ECM	Proteoglycans	469 kDa	70	62	67	0	0	0	0	5	13
23	Isoform 1 of Collagen alpha-1(II) chain OS=Homo sapiens OX=9606 GN=COL2A1	COL2A1	ECM	Collagens	134 kDa	25	20	7	17	13	15	12	47	39
10.1	Filamin-A OS=Homo sapiens OX=9606 GN=FLNA PE=1 SV=4	FLNA	cytoskeleton	other	281 kDa	50	78	50	0	0	0	0	0	0
21.1	Collagen alpha-6(VI) chain OS=Homo sapiens OX=9606 GN=COL6A6 PE=1 SV=2	COL6A6	ECM	Collagens	247 kDa	46	53	50	0	3	4	0	0	4
18.1	Laminin subunit alpha-5 OS=Homo sapiens OX=9606 GN=LAMA5 PE=1 SV=8	LAMA5	ECM	ECM Glycoproteins	400 kDa	34	50	50	0	0	3	0	6	5
12.1	Myosin-10 OS=Homo sapiens OX=9606 GN=MYH10 PE=1 SV=3	MYH10	cytoskeleton	other	229 kDa	43	70	20	0	0	0	0	0	0
7.1	Myosin-11 OS=Homo sapiens OX=9606 GN=MYH11 PE=1 SV=3	MYH11	cytoskeleton	other	227 kDa	62	44	23	0	0	0	0	0	0
1.2	Isoform 2 of Collagen alpha-1(V) chain OS=Homo sapiens OX=9606 GN=COL5A1	COL5A1	ECM	Collagens	184 kDa	8	7	0	18	22	22	21	12	18
25.1	Laminin subunit beta-2 OS=Homo sapiens OX=9606 GN=LAMB2 PE=1 SV=2	LAMB2	ECM	ECM Glycoproteins	196 kDa	30	43	36	0	0	4	0	5	4
81	Transthyretin OS=Homo sapiens OX=9606 GN=TTR PE=1 SV=1	TTR	secreted	other	16 kDa	3	28	70	0	0	15	0	0	3
77.1	Collagen alpha-2(V) chain OS=Homo sapiens OX=9606 GN=COL5A2 PE=1 SV=3	COL5A2	ECM	Collagens	145 kDa	7	5	5	12	22	17	9	20	17
33	Isoform 2 of Fibrinogen alpha chain OS=Homo sapiens OX=9606 GN=FGA	FGA	secreted	other	70 kDa	30	6	62	0	0	0	0	0	0
22.1	Prelamin-A/C OS=Homo sapiens OX=9606 GN=LMNA PE=1 SV=1	LMNA	nuclear	other	74 kDa	25	39	27	0	0	0	0	0	0
15.1	Fibronectin OS=Homo sapiens OX=9606 GN=FN1 PE=1 SV=4	FN1	ECM	ECM Glycoproteins	263 kDa	27	29	30	0	0	0	0	0	0
49.1	Collagen alpha-1(XII) chain OS=Homo sapiens OX=9606 GN=COL12A1 PE=1 SV=2	COL12A1	ECM	Collagens	333 kDa	25	27	32	0	0	0	0	0	0
24.1	Fibrinogen gamma chain OS=Homo sapiens OX=9606 GN=FGG PE=1 SV=1	FGG	secreted	other	52 kDa	48	29	5	0	0	0	0	0	0
40.2	Isoform 4 of Periostin OS=Homo sapiens OX=9606 GN=POSTN	POSTN	cytoplasm	ECM Glycoproteins	84 kDa	42	7	27	0	0	0	0	0	0
4.2	Vimentin OS=Homo sapiens OX=9606 GN=VIM PE=1 SV=4	VIM	cytoskeleton	other	54 kDa	5	49	20	0	0	0	0	0	0
6	Collagen alpha-1(VI) chain OS=Homo sapiens OX=9606 GN=COL6A1 PE=1 SV=3	COL6A1	ECM	Collagens	109 kDa	9	25	5	4	4	3	4	7	11
31.1	Collagen alpha-1(IV) chain OS=Homo sapiens OX=9606 GN=COL4A1 PE=1 SV=4	COL4A1	ECM	Collagens	161 kDa	8	20	7	4	5	5	3	9	10
46.1	Laminin subunit alpha-3 OS=Homo sapiens OX=9606 GN=LAMA3 PE=1 SV=2	LAMA3	ECM	ECM Glycoproteins	367 kDa	3	26	23	0	0	0	3	4	5
41	Nidogen-1 OS=Homo sapiens OX=9606 GN=NID1 PE=1 SV=3	NID1	ECM	ECM Glycoproteins	136 kDa	8	32	20	0	0	0	0	3	0
30	Serum amyloid P-component OS=Homo sapiens OX=9606 GN=APCS PE=1 SV=2	APCS	secreted	other	25 kDa	8	27	20	0	0	0	0	0	0
39.1	Laminin subunit gamma-1 OS=Homo sapiens OX=9606 GN=LAMC1 PE=1 SV=3	LAMC1	ECM	ECM Glycoproteins	178 kDa	8	7	6	0	0	5	9	8	10
135	Antileukoproteinase OS=Homo sapiens OX=9606 GN=SLPI PE=1 SV=2	SLPI	secreted	ECM Regulators	14 kDa	7	4	9	3	3	7	6	7	4
103	Metalloproteinase inhibitor 3 OS=Homo sapiens OX=9606 GN=TIMP3 PE=1 SV=2	TIMP3	ECM	ECM Regulators	24 kDa	0	0	4	0	3	6	7	14	15
26.1	Serum albumin OS=Homo sapiens OX=9606 GN=ALB PE=1 SV=2	ALB	secreted	other	69 kDa	8	8	20	0	0	0	4	4	3
28.1	Biglycan OS=Homo sapiens OX=9606 GN=BGN PE=1 SV=2	BGN	ECM	Proteoglycans	42 kDa	4	20	23	0	0	0	0	0	0
35.1	Isoform 3 of Spectrin alpha chain, non-erythrocytic 1 OS=Homo sapiens OX=9606 GN=SPTAN1	SPTAN1	cytoskeleton	other	282 kDa	0	43	4	0	0	0	0	0	0
34.1	Protein-glutamine gamma-glutamyltransferase 2 OS=Homo sapiens OX=9606 GN=TGM2 PE=1 SV=2	TGM2	cytoplasm	ECM Regulators	77 kDa	33	7	5	0	0	0	0	0	0
107	Apolipoprotein A-IV OS=Homo sapiens OX=9606 GN=APOA4 PE=1 SV=3	APOA4	secreted	other	45 kDa	0	4	35	0	0	0	0	0	0
66	Complement C3 OS=Homo sapiens OX=9606 GN=C3 PE=1 SV=2	C3	secreted	other	187 kDa	7	8	23	0	0	0	0	0	0
4.4	Desmin OS=Homo sapiens OX=9606 GN=DES PE=1 SV=3	DES	cytoskeleton	other	54 kDa	5	29	4	0	0	0	0	0	0
112	Neutrophil defensin 1 OS=Homo sapiens OX=9606 GN=DEFA1 PE=1 SV=1	DEFA1	secreted	other	10 kDa	3	3	5	10	7	9	0	0	0
53.1	Collagen alpha-1(XIV) chain OS=Homo sapiens OX=9606 GN=COL14A1 PE=1 SV=3	COL14A1	ECM	Collagens	193 kDa	25	5	5	0	0	0	0	0	0
65.1	Vitronectin OS=Homo sapiens OX=9606 GN=VTN PE=1 SV=1	VTN	secreted	ECM Glycoproteins	54 kDa	0	9	8	0	0	0	3	7	7
359	Collagen alpha-3(V) chain OS=Homo sapiens OX=9606 GN=COL5A3 PE=1 SV=3	COL5A3	ECM	Collagens	172 kDa	0	0	0	5	6	7	3	5	5
95	Collagen alpha-1(VIII) chain OS=Homo sapiens OX=9606 GN=COL8A1 PE=1 SV=2	COL8A1	ECM	Collagens	73 kDa	4	4	3	3	6	5	0	3	3
99	Laminin subunit beta-3 OS=Homo sapiens OX=9606 GN=LAMB3 PE=1 SV=1	LAMB3	ECM	ECM Glycoproteins	130 kDa	7	20	3	0	0	0	0	0	0
43.1	Spectrin beta chain OS=Homo sapiens OX=9606 GN=SPTBN1 PE=1 SV=1	SPTBN1	cytoskeleton	other	275 kDa	5	5	4	3	3	6	0	4	0
168	Collagen alpha-5(VI) chain OS=Homo sapiens OX=9606 GN=COL6A5 PE=1 SV=1	COL6A5	ECM	Collagens	290 kDa	8	0	3	0	0	3	4	6	5
80	Lysozyme C OS=Homo sapiens OX=9606 GN=LYZ PE=1 SV=1	LYZ	secreted	other	17 kDa	0	29	0	0	0	0	0	0	0
10	Neutrophil defensin 3 OS=Homo sapiens OX=9606 GN=DEFA3 PE=1 SV=1	DEFA3	secreted	other	10 kDa	0	0	0	0	0	0	5	9	15
169	Isoform C of Collagen alpha-1(XI) chain OS=Homo sapiens OX=9606 GN=COL11A1	COL11A1	ECM	Collagens	177 kDa	3	3	6	0	0	0	3	5	8
14	Myosin-9 OS=Homo sapiens OX=9606 GN=MYH9 PE=1 SV=4	MYH9	cytoskeleton	other	227 kDa	6	20	0	0	0	0	0	0	0
254	Collagen alpha-4(IV) chain OS=Homo sapiens OX=9606 GN=COL4A4 PE=1 SV=3	COL4A4	ECM	Collagens	164 kDa	7	5	8	3	0	0	0	0	0
85	Protein S100-A9 OS=Homo sapiens OX=9606 GN=S100A9 PE=1 SV=1	S100A9	cytoplasm	Secreted Factors	13 kDa	0	0	0	0	9	9	0	4	0
86.3	Isoform 2 of Caveolin-1 OS=Homo sapiens OX=9606 GN=CAV1	CAV1	membrane	other	17 kDa	7	6	9	0	0	0	0	0	0
69.1	Dihydropyrimidinase-related protein 2 OS=Homo sapiens OX=9606 GN=DPYSL2 PE=1 SV=1	DPYSL2	cytoplasm	other	73 kDa	6	7	8	0	0	0	0	0	0
57	Caveolae-associated protein 1 OS=Homo sapiens OX=9606 GN=CAVIN1 PE=1 SV=1	CAVIN1	membrane	other	43 kDa	9	8	4	0	0	0	0	0	0
47	Histone H4 OS=Homo sapiens OX=9606 GN=HIST1H4A PE=1 SV=2	HIST1H4A	nuclear	other	11 kDa	4	8	8	0	0	0	0	0	0
42	Decorin OS=Homo sapiens OX=9606 GN=DCN PE=1 SV=1	DCN	ECM	Proteoglycans	40 kDa	5	6	9	0	0	0	0	0	0
38	Prolargin OS=Homo sapiens OX=9606 GN=PRELP PE=1 SV=1	PRELP	ECM	Proteoglycans	44 kDa	7	6	7	0	0	0	0	0	0
97.1	Transgelin OS=Homo sapiens OX=9606 GN=TAGLN PE=1 SV=4	TAGLN	cytoplasm	other	23 kDa	9	3	8	0	0	0	0	0	0
59	Tubulointerstitial nephritis antigen-like OS=Homo sapiens OX=9606 GN=TINAGL1 PE=1 SV=1	TINAGL1	secreted	ECM Glycoproteins	52 kDa	9	0	9	0	0	0	0	0	0
51.1	Talin-1 OS=Homo sapiens OX=9606 GN=TLN1 PE=1 SV=3	TLN1	cytoskeleton	other	270 kDa	8	3	7	0	0	0	0	0	0
70.1	Asporin OS=Homo sapiens OX=9606 GN=ASPN PE=1 SV=2	ASPN	ECM	Proteoglycans	43 kDa	6	8	4	0	0	0	0	0	0
27.3	Alpha-actinin-4 OS=Homo sapiens OX=9606 GN=ACTN4 PE=1 SV=2	ACTN4	cytoskeleton	other	105 kDa	9	9	0	0	0	0	0	0	0
73.1	Alcohol dehydrogenase 1B OS=Homo sapiens OX=9606 GN=ADH1B PE=1 SV=2	ADH1B	cytoplasm	other	40 kDa	4	8	6	0	0	0	0	0	0
76	Complement component C9 OS=Homo sapiens OX=9606 GN=C9 PE=1 SV=2	C9	secreted	other	63 kDa	6	7	4	0	0	0	0	0	0
90	Dermatopontin OS=Homo sapiens OX=9606 GN=DPT PE=1 SV=2	DPT	ECM	ECM Glycoproteins	24 kDa	0	0	0	0	0	0	6	7	4
44	Mimecan OS=Homo sapiens OX=9606 GN=OGN PE=1 SV=1	OGN	ECM	Proteoglycans	34 kDa	8	4	4	0	0	0	0	0	0
52	Vinculin OS=Homo sapiens OX=9606 GN=VCL PE=1 SV=4	VCL	membrane	other	124 kDa	4	5	7	0	0	0	0	0	0
20	Metalloproteinase inhibitor 3 OS=Homo sapiens OX=9606 GN=TIMP3 PE=1 SV=2	TIMP3	ECM	ECM Regulators	24 kDa	5	3	5	3	0	0	0	0	0
72.1	Immunoglobulin heavy constant gamma 1 (Fragment) OS=Homo sapiens OX=9606 GN=IGHG1 PE=1 SV=1	IGHG1	membrane	other	44 kDa	0	7	9	0	0	0	0	0	0
68.1	Unconventional myosin-Ic OS=Homo sapiens OX=9606 GN=MYO1C PE=1 SV=4	MYO1C	cytoskeleton	other	122 kDa	0	7	8	0	0	0	0	0	0
109	Protein S100-A8 OS=Homo sapiens OX=9606 GN=S100A8 PE=1 SV=1	S100A8	cytoplasm	Secreted Factors	11 kDa	6	3	3	3	0	0	0	0	0
17.2	Actin, aortic smooth muscle OS=Homo sapiens OX=9606 GN=ACTA2 PE=1 SV=1	ACTA2	cytoskeleton	other	42 kDa	3	5	4	0	0	0	0	3	0
424	Acidic mammalian chitinase (Fragment) OS=Homo sapiens OX=9606 GN=CHIA PE=1 SV=1	CHIA	secreted	other	45 kDa	3	8	4	0	0	0	0	0	0
104.1	Heat shock protein beta-1 OS=Homo sapiens OX=9606 GN=HSPB1 PE=1 SV=2	HSPB1	cytoplasm	other	23 kDa	5	4	6	0	0	0	0	0	0
171	Laminin subunit gamma-2 OS=Homo sapiens OX=9606 GN=LAMC2 PE=1 SV=2	LAMC2	ECM	ECM Glycoproteins	131 kDa	5	4	5	0	0	0	0	0	0
36.3	Isoform 2 of Tubulin alpha-4A chain OS=Homo sapiens OX=9606 GN=TUBA4A	TUBA4A	cytoskeleton	other	48 kDa	6	4	4	0	0	0	0	0	0
32.1	Tubulin beta chain OS=Homo sapiens OX=9606 GN=TUBB PE=1 SV=2	TUBB	cytoskeleton	other	50 kDa	0	0	0	0	0	6	0	3	5
110.1	ADP-ribosylation factor 4 OS=Homo sapiens OX=9606 GN=ARF4 PE=1 SV=3	ARF4	cytoplasm	other	20 kDa	5	5	4	0	0	0	0	0	0
160.1	Collagen alpha-3(IV) chain OS=Homo sapiens OX=9606 GN=COL4A3 PE=1 SV=3	COL4A3	ECM	Collagens	162 kDa	0	6	8	0	0	0	0	0	0
145	Alpha-crystallin B chain (Fragment) OS=Homo sapiens OX=9606 GN=CRYAB PE=1 SV=1	CRYAB	cytoplasm	other	20 kDa	9	5	0	0	0	0	0	0	0
91	Lumican OS=Homo sapiens OX=9606 GN=LUM PE=1 SV=2	LUM	ECM	Proteoglycans	38 kDa	8	5	0	0	0	0	0	0	0
146.1	40S ribosomal protein S3 OS=Homo sapiens OX=9606 GN=RPS3 PE=1 SV=2	RPS3	cytoplasm	other	27 kDa	8	0	5	0	0	0	0	0	0
78.1	Alpha-1-antitrypsin OS=Homo sapiens OX=9606 GN=SERPINA1 PE=1 SV=3	SERPINA1	secreted	ECM Regulators	47 kDa	0	5	7	0	0	0	0	0	0
67	Cathepsin G OS=Homo sapiens OX=9606 GN=CTSG PE=1 SV=2	CTSG	membrane	ECM Regulators	29 kDa	3	4	5	0	0	0	0	0	0
45.1	Hemoglobin subunit beta OS=Homo sapiens OX=9606 GN=HBB PE=1 SV=2	HBB	cytoplasm	other	16 kDa	3	0	0	0	0	0	0	0	9
176	Serine protease HTRA1 OS=Homo sapiens OX=9606 GN=HTRA1 PE=1 SV=1	HTRA1	membrane	ECM Regulators	51 kDa	3	3	6	0	0	0	0	0	0
172.1	Protein AMBP OS=Homo sapiens OX=9606 GN=AMBP PE=1 SV=1	AMBP	secreted	ECM Regulators	39 kDa	0	0	0	0	5	6	0	0	0
60.1	Isoform 2 of Clusterin OS=Homo sapiens OX=9606 GN=CLU	CLU	secreted	other	58 kDa	4	0	7	0	0	0	0	0	0
1.4	Collagen alpha-2(XI) chain OS=Homo sapiens OX=9606 GN=COL11A2 PE=1 SV=1	COL11A2	ECM	Collagens	160 kDa	3	3	5	0	0	0	0	0	0
136.1	Elastin OS=Homo sapiens OX=9606 GN=ELN PE=1 SV=2	ELN	ECM	ECM Glycoproteins	68 kDa	7	0	4	0	0	0	0	0	0
183	Heterogeneous nuclear ribonucleoproteins A2/B1 OS=Homo sapiens OX=9606 GN=HNRNPA2B1 PE=1 SV=2	HNRNPA2B1	nuclear	other	37 kDa	6	0	4	0	0	0	0	0	0
64.1	Isoform 2 of Annexin A6 OS=Homo sapiens OX=9606 GN=ANXA6	ANXA6	cytoplasm	ECM-affiliated Proteins	72 kDa	0	5	5	0	0	0	0	0	0
123.1	Apolipoprotein E OS=Homo sapiens OX=9606 GN=APOE PE=1 SV=1	APOE	secreted	other	36 kDa	3	3	4	0	0	0	0	0	0
120	Isoform 3 of EGF-containing fibulin-like extracellular matrix protein 1 OS=Homo sapiens OX=9606 GN=EFEMP1	EFEMP1	secreted	ECM Glycoproteins	55 kDa	5	0	4	0	0	0	0	0	0
71.1	Microfibril-associated glycoprotein 4 OS=Homo sapiens OX=9606 GN=MFAP4 PE=1 SV=1	MFAP4	ECM	ECM Glycoproteins	31 kDa	0	0	0	0	0	3	0	3	3
343.1	Isoform 6 of Nephronectin OS=Homo sapiens OX=9606 GN=NPNT	NPNT	ECM	ECM Glycoproteins	64 kDa	0	9	0	0	0	0	0	0	0
110.2	ADP-ribosylation factor 3 OS=Homo sapiens OX=9606 GN=ARF3 PE=1 SV=2	ARF3	cytoplasm	other	21 kDa	0	6	3	0	0	0	0	0	0
122	Collagen alpha-5(IV) chain OS=Homo sapiens OX=9606 GN=COL4A5 PE=1 SV=2	COL4A5	ECM	Collagens	161 kDa	0	6	3	0	0	0	0	0	0
167.1	Isoform 2 of Fibulin-2 OS=Homo sapiens OX=9606 GN=FBLN2	FBLN2	ECM	ECM Glycoproteins	132 kDa	0	9	0	0	0	0	0	0	0
83	Filamin-C OS=Homo sapiens OX=9606 GN=FLNC PE=1 SV=3	FLNC	cytoplasm	other	291 kDa	0	9	0	0	0	0	0	0	0
102.1	Glycogen phosphorylase, muscle form OS=Homo sapiens OX=9606 GN=PYGM PE=1 SV=6	PYGM	cytoplasm	other	97 kDa	0	0	0	0	9	0	0	0	0
165.1	Septin-2 OS=Homo sapiens OX=9606 GN=SEPTIN2 PE=1 SV=1	SEPTIN2	cytoplasm	other	41 kDa	3	3	3	0	0	0	0	0	0
186	Sushi repeat-containing protein SRPX OS=Homo sapiens OX=9606 GN=SRPX PE=1 SV=1	SRPX	membrane	ECM Glycoproteins	52 kDa	4	0	5	0	0	0	0	0	0
27.1	Isoform 3 of Alpha-actinin-1 OS=Homo sapiens OX=9606 GN=ACTN1	ACTN1	cytoskeleton	other	106 kDa	0	0	8	0	0	0	0	0	0
137.2	Complement C4-B OS=Homo sapiens OX=9606 GN=C4B PE=1 SV=2	C4B	secreted	other	193 kDa	3	0	5	0	0	0	0	0	0
158	Caveolae-associated protein 2 OS=Homo sapiens OX=9606 GN=CAVIN2 PE=1 SV=3	CAVIN2	membrane	other	47 kDa	4	4	0	0	0	0	0	0	0
127.1	EH domain-containing protein 1 OS=Homo sapiens OX=9606 GN=EHD1 PE=1 SV=2	EHD1	cytoplasm	other	61 kDa	0	3	5	0	0	0	0	0	0
50.2	Histone H2B type 1-M OS=Homo sapiens OX=9606 GN=HIST1H2BM PE=1 SV=3	HIST1H2BM	nuclear	other	14 kDa	0	0	8	0	0	0	0	0	0
50.1	Histone H2B type 2-F OS=Homo sapiens OX=9606 GN=HIST2H2BF PE=1 SV=3	HIST2H2BF	nuclear	other	14 kDa	0	3	5	0	0	0	0	0	0
203.1	Heterogeneous nuclear ribonucleoproteins C1/C2 OS=Homo sapiens OX=9606 GN=HNRNPC PE=1 SV=4	HNRNPC	nuclear	other	34 kDa	0	5	3	0	0	0	0	0	0
4.11	Keratin, type II cytoskeletal 3 OS=Homo sapiens OX=9606 GN=KRT3 PE=1 SV=3	KRT3	cytoplasm	other	64 kDa	0	8	0	0	0	0	0	0	0
113	Myeloperoxidase OS=Homo sapiens OX=9606 GN=MPO PE=1 SV=1	MPO	cytoplasm	other	84 kDa	5	3	0	0	0	0	0	0	0
166	Myeloid-associated differentiation marker OS=Homo sapiens OX=9606 GN=MYADM PE=1 SV=2	MYADM	membrane	other	35 kDa	8	0	0	0	0	0	0	0	0
244	Isoform 2 of Transgelin-2 OS=Homo sapiens OX=9606 GN=TAGLN2	TAGLN2	secreted	other	24 kDa	0	4	4	0	0	0	0	0	0
36.1	Tubulin alpha-1A chain OS=Homo sapiens OX=9606 GN=TUBA1A PE=1 SV=1	TUBA1A	cytoskeleton	other	50 kDa	4	0	4	0	0	0	0	0	0
262	Complement C1q subcomponent subunit C OS=Homo sapiens OX=9606 GN=C1QC PE=1 SV=3	C1QC	secreted	ECM-affiliated Proteins	26 kDa	0	0	0	0	0	0	0	3	5
137.1	Complement C4-A OS=Homo sapiens OX=9606 GN=C4A PE=1 SV=2	C4A	secreted	other	193 kDa	0	0	0	0	0	0	0	3	5
69.2	Dihydropyrimidinase-related protein 3 OS=Homo sapiens OX=9606 GN=DPYSL3 PE=1 SV=1	DPYSL3	cytoplasm	other	62 kDa	0	0	0	0	0	0	0	5	3
56	EH domain-containing protein 2 OS=Homo sapiens OX=9606 GN=EHD2 PE=1 SV=2	EHD2	membrane	other	61 kDa	7	0	0	0	0	0	0	0	0
75.1	EMILIN-1 OS=Homo sapiens OX=9606 GN=EMILIN1 PE=1 SV=3	EMILIN1	ECM	ECM Glycoproteins	107 kDa	0	0	7	0	0	0	0	0	0
125	Eosinophil peroxidase OS=Homo sapiens OX=9606 GN=EPX PE=1 SV=2	EPX	cytoplasm	other	81 kDa	4	0	3	0	0	0	0	0	0
74.1	Histone H3.3 OS=Homo sapiens OX=9606 GN=H3F3A PE=1 SV=2	H3F3A	nuclear	other	15 kDa	0	0	7	0	0	0	0	0	0
208.1	Heterogeneous nuclear ribonucleoprotein A1-like 2 OS=Homo sapiens OX=9606 GN=HNRNPA1L2 PE=2 SV=2	HNRNPA1L2	nuclear	other	34 kDa	0	7	0	0	0	0	0	0	0
226.1	Isoform 3 of Heterogeneous nuclear ribonucleoprotein K OS=Homo sapiens OX=9606 GN=HNRNPK	HNRNPK	cytoplasm	other	49 kDa	0	0	0	7	0	0	0	0	0
180	Eosinophil cationic protein OS=Homo sapiens OX=9606 GN=RNASE3 PE=1 SV=2	RNASE3	secreted	other	18 kDa	0	0	3	0	0	0	0	4	0
28.1	Adhesion G protein-coupled receptor B1 OS=Homo sapiens OX=9606 GN=ADGRB1 PE=1 SV=1	ADGRB1	membrane	other	173 kDa	0	0	7	0	0	0	0	0	0
37	Serine protease 38 OS=Homo sapiens OX=9606 GN=PRSS38 PE=2 SV=2	PRSS38	cytoplasm	other	35 kDa	0	0	7	0	0	0	0	0	0
39	Isoform 4 of Tripartite motif-containing protein 3 OS=Homo sapiens OX=9606 GN=TRIM3	TRIM3	cytoplasm	other	68 kDa	4	3	0	0	0	0	0	0	0
17.1	Actin, cytoplasmic 2 OS=Homo sapiens OX=9606 GN=ACTG1 PE=1 SV=1	ACTG1	cytoskeleton	other	42 kDa	0	0	7	0	0	0	0	0	0
114	Annexin A5 OS=Homo sapiens OX=9606 GN=ANXA5 PE=1 SV=2	ANXA5	cytoplasm	ECM-affiliated Proteins	36 kDa	7	0	0	0	0	0	0	0	0
250	Desmoplakin OS=Homo sapiens OX=9606 GN=DSP PE=1 SV=3	DSP	membrane	other	332 kDa	0	3	4	0	0	0	0	0	0
540	Growth/differentiation factor 10 OS=Homo sapiens OX=9606 GN=GDF10 PE=2 SV=1	GDF10	secreted	Secreted Factors	53 kDa	4	3	0	0	0	0	0	0	0
9.6	Keratin, type I cytoskeletal 13 OS=Homo sapiens OX=9606 GN=KRT13 PE=1 SV=4	KRT13	cytoplasm	other	50 kDa	0	0	0	0	0	0	0	7	0
4.6	Keratin, type II cytoskeletal 6B OS=Homo sapiens OX=9606 GN=KRT6B PE=1 SV=5	KRT6B	cytoplasm	other	60 kDa	0	0	0	0	0	0	0	3	4
118	Lamin-B2 OS=Homo sapiens OX=9606 GN=LMNB2 PE=1 SV=4	LMNB2	nuclear	other	70 kDa	0	3	3	0	0	0	0	0	0
157	Isoform 2 of Nidogen-2 OS=Homo sapiens OX=9606 GN=NID2	NID2	ECM	ECM Glycoproteins	141 kDa	0	0	3	0	0	0	0	0	3
692	Olfactomedin-4 OS=Homo sapiens OX=9606 GN=OLFM4 PE=1 SV=1	OLFM4	cytoplasm	other	57 kDa	3	0	3	0	0	0	0	0	0
150.1	Peroxiredoxin-1 OS=Homo sapiens OX=9606 GN=PRDX1 PE=1 SV=1	PRDX1	cytoplasm	other	22 kDa	3	0	3	0	0	0	0	0	0
206.1	Deoxynucleoside triphosphate triphosphohydrolase SAMHD1 OS=Homo sapiens OX=9606 GN=SAMHD1 PE=1 SV=2	SAMHD1	nuclear	other	72 kDa	3	0	3	0	0	0	0	0	0
173.1	Septin 11 OS=Homo sapiens OX=9606 GN=SEPTIN11 PE=1 SV=1	SEPTIN11	uncharacterized	other	50 kDa	3	0	3	0	0	0	0	0	0
87.1	Erythrocyte band 7 integral membrane protein OS=Homo sapiens OX=9606 GN=STOM PE=1 SV=3	STOM	membrane	other	32 kDa	3	0	3	0	0	0	0	0	0
214	Isoform 2 of SUN domain-containing protein 2 OS=Homo sapiens OX=9606 GN=SUN2	SUN2	nuclear	other	82 kDa	0	0	0	0	0	6	0	0	0
61	Transforming growth factor-beta-induced protein ig-h3 OS=Homo sapiens OX=9606 GN=TGFBI PE=1 SV=1	TGFBI	secreted	ECM Glycoproteins	75 kDa	0	3	3	0	0	0	0	0	0
51	Nectin-1 OS=Homo sapiens OX=9606 GN=NECTIN1 PE=1 SV=3	NECTIN1	membrane	other	57 kDa	3	0	3	0	0	0	0	0	0
32	Isoform 4 of Receptor-type tyrosine-protein phosphatase N2 OS=Homo sapiens OX=9606 GN=PTPRN2	PTPRN2	cytoplasm	other	110 kDa	0	0	0	0	0	0	0	3	3
62.1	Alpha-2-macroglobulin OS=Homo sapiens OX=9606 GN=A2M PE=1 SV=3	A2M	secreted	ECM Regulators	163 kDa	0	0	5	0	0	0	0	0	0
140.1	Isoform 6 of Agrin OS=Homo sapiens OX=9606 GN=AGRN	AGRN	membrane	ECM Glycoproteins	215 kDa	0	0	0	5	0	0	0	0	0
315	Complement component C6 OS=Homo sapiens OX=9606 GN=C6 PE=1 SV=3	C6	secreted	other	105 kDa	0	5	0	0	0	0	0	0	0
362	Complement component C7 OS=Homo sapiens OX=9606 GN=C7 PE=1 SV=2	C7	secreted	other	93 kDa	0	0	5	0	0	0	0	0	0
174.1	Eukaryotic initiation factor 4A-I OS=Homo sapiens OX=9606 GN=EIF4A1 PE=1 SV=1	EIF4A1	cytoplasm	other	46 kDa	5	0	0	0	0	0	0	0	0
138	Fibulin-5 OS=Homo sapiens OX=9606 GN=FBLN5 PE=1 SV=1	FBLN5	ECM	ECM Glycoproteins	51 kDa	0	5	0	0	0	0	0	0	0
639	Isoform 2 of Histone H1.0 OS=Homo sapiens OX=9606 GN=H1F0	H1F0	nuclear	other	19 kDa	0	5	0	0	0	0	0	0	0
451	Hornerin OS=Homo sapiens OX=9606 GN=HRNR PE=1 SV=2	HRNR	membrane	Secreted Factors	282 kDa	0	5	0	0	0	0	0	0	0
94	Immunoglobulin kappa constant OS=Homo sapiens OX=9606 GN=IGKC PE=1 SV=2	IGKC	membrane	other	12 kDa	0	0	5	0	0	0	0	0	0
412	Matrix metalloproteinase-28 OS=Homo sapiens OX=9606 GN=MMP28 PE=1 SV=2	MMP28	Matrisome-associated	ECM Regulators	59 kDa	0	0	5	0	0	0	0	0	0
299.1	Nucleolin OS=Homo sapiens OX=9606 GN=NCL PE=1 SV=3	NCL	nuclear	other	77 kDa	5	0	0	0	0	0	0	0	0
196	Prostacyclin synthase OS=Homo sapiens OX=9606 GN=PTGIS PE=1 SV=1	PTGIS	cytoplasm	other	57 kDa	0	0	4	0	0	0	0	0	0
295.1	Tensin-1 OS=Homo sapiens OX=9606 GN=TNS1 PE=1 SV=1	TNS1	cytoskeleton	other	200 kDa	0	4	0	0	0	0	0	0	0
893.1	WNT1-inducible-signaling pathway protein 2 OS=Homo sapiens OX=9606 GN=WISP2 PE=1 SV=1	WISP2	secreted	ECM Glycoproteins	27 kDa	0	4	0	0	0	0	0	0	0
105.1	14-3-3 protein zeta/delta OS=Homo sapiens OX=9606 GN=YWHAZ PE=1 SV=1	YWHAZ	cytoplasm	other	28 kDa	0	0	4	0	0	0	0	0	0
63	Arylsulfatase B (Fragment) OS=Homo sapiens OX=9606 GN=ARSB PE=4 SV=1	ARSB	cytoplasm	other	4 kDa	0	0	4	0	0	0	0	0	0
205.1	Fibulin-1 OS=Homo sapiens OX=9606 GN=FBLN1 PE=1 SV=4	FBLN1	ECM	ECM Glycoproteins	77 kDa	4	0	0	0	0	0	0	0	0
420	Cadherin-1 OS=Homo sapiens OX=9606 GN=CDH1 PE=1 SV=3	CDH1	membrane	other	97 kDa	0	0	0	0	0	0	0	4	0
190	Neutrophil elastase OS=Homo sapiens OX=9606 GN=ELANE PE=1 SV=1	ELANE	secreted	ECM Regulators	28 kDa	0	4	0	0	0	0	0	0	0
177.1	Isoform 4 of Four and a half LIM domains protein 1 OS=Homo sapiens OX=9606 GN=FHL1	FHL1	cytoplasm	other	35 kDa	4	0	0	0	0	0	0	0	0
88.1	Histone H2A type 2-A OS=Homo sapiens OX=9606 GN=HIST2H2AA3 PE=1 SV=3	HIST2H2AA3	nuclear	other	14 kDa	4	0	0	0	0	0	0	0	0
503	Heterogeneous nuclear ribonucleoprotein A0 OS=Homo sapiens OX=9606 GN=HNRNPA0 PE=1 SV=1	HNRNPA0	nuclear	other	31 kDa	0	0	4	0	0	0	0	0	0
203.2	Heterogeneous nuclear ribonucleoprotein C-like 4 OS=Homo sapiens OX=9606 GN=HNRNPCL4 PE=4 SV=1	HNRNPCL4	nuclear	other	32 kDa	0	0	4	0	0	0	0	0	0
268.1	BTB/POZ domain-containing protein KCTD12 OS=Homo sapiens OX=9606 GN=KCTD12 PE=1 SV=1	KCTD12	membrane	other	36 kDa	4	0	0	0	0	0	0	0	0
139.1	Laminin subunit alpha-4 OS=Homo sapiens OX=9606 GN=LAMA4 PE=1 SV=1	LAMA4	ECM	ECM Glycoproteins	202 kDa	0	0	4	0	0	0	0	0	0
241.1	Microtubule-actin cross-linking factor 1, isoforms 1/2/3/5 OS=Homo sapiens OX=9606 GN=MACF1 PE=1 SV=1	MACF1	cytoskeleton	other	861 kDa	0	4	0	0	0	0	0	0	0
108.2	Myosin regulatory light chain 12A OS=Homo sapiens OX=9606 GN=MYL12A PE=1 SV=1	MYL12A	cytoskeleton	other	20 kDa	0	0	4	0	0	0	0	0	0
192.1	Myosin light chain kinase, smooth muscle OS=Homo sapiens OX=9606 GN=MYLK PE=1 SV=4	MYLK	membrane	other	211 kDa	0	4	0	0	0	0	0	0	0
148	Phospholipase A(2) OS=Homo sapiens OX=9606 GN=PLA2G2A PE=1 SV=1	PLA2G2A	secreted	other	13 kDa	0	4	0	0	0	0	0	0	0
721	Pentraxin-related protein PTX3 OS=Homo sapiens OX=9606 GN=PTX3 PE=1 SV=3	PTX3	secreted	other	42 kDa	0	4	0	0	0	0	0	0	0
445	Sulfhydryl oxidase 1 OS=Homo sapiens OX=9606 GN=QSOX1 PE=1 SV=3	QSOX1	secreted	other	83 kDa	4	0	0	0	0	0	0	0	0
380	Ribonuclease 4 OS=Homo sapiens OX=9606 GN=RNASE4 PE=1 SV=3	RNASE4	secreted	other	17 kDa	0	0	0	0	0	0	0	0	4
32.3	Tubulin beta-2A chain OS=Homo sapiens OX=9606 GN=TUBB2A PE=1 SV=1	TUBB2A	cytoskeleton	other	50 kDa	0	0	0	0	0	0	0	4	0
32.5	Tubulin beta-6 chain OS=Homo sapiens OX=9606 GN=TUBB6 PE=1 SV=1	TUBB6	cytoskeleton	other	50 kDa	0	0	0	0	0	0	0	0	4
132	Voltage-dependent anion-selective channel protein 2 OS=Homo sapiens OX=9606 GN=VDAC2 PE=1 SV=2	VDAC2	cytoplasm	other	32 kDa	0	0	0	0	0	0	0	0	4
297	X-ray repair cross-complementing protein 6 OS=Homo sapiens OX=9606 GN=XRCC6 PE=1 SV=2	XRCC6	nuclear	other	70 kDa	0	3	0	0	0	0	0	0	0
78	ATP-binding cassette sub-family A member 12 OS=Homo sapiens OX=9606 GN=ABCA12 PE=1 SV=3	ABCA12	cytoplasm	other	293 kDa	0	3	0	0	0	0	0	0	0
66	Transthyretin OS=Homo sapiens OX=9606 GN=TTR PE=1 SV=1	TTR	secreted	other	20 kDa	0	3	0	0	0	0	0	0	0
17.3	Actin, cytoplasmic 1 (Fragment) OS=Homo sapiens OX=9606 GN=ACTB PE=1 SV=1	ACTB	cytoskeleton	other	34 kDa	0	0	0	0	0	0	0	3	0
510	Carbohydrate sulfotransferase 14 OS=Homo sapiens OX=9606 GN=CHST14 PE=1 SV=2	CHST14	cytoplasm	other	43 kDa	0	0	3	0	0	0	0	0	0
270.1	Calponin-1 OS=Homo sapiens OX=9606 GN=CNN1 PE=1 SV=2	CNN1	secreted	ECM-affiliated Proteins	33 kDa	0	3	0	0	0	0	0	0	0
352.1	Collagen alpha-1(XXI) chain OS=Homo sapiens OX=9606 GN=COL21A1 PE=1 SV=2	COL21A1	ECM	Collagens	99 kDa	0	3	0	0	0	0	0	0	0
210	Mast cell carboxypeptidase A OS=Homo sapiens OX=9606 GN=CPA3 PE=1 SV=2	CPA3	secreted	other	49 kDa	0	3	0	0	0	0	0	0	0
363	Dermcidin OS=Homo sapiens OX=9606 GN=DCD PE=1 SV=2	DCD	secreted	other	11 kDa	3	0	0	0	0	0	0	0	0
58.1	Elongation factor 1-alpha 1 OS=Homo sapiens OX=9606 GN=EEF1A1 PE=1 SV=1	EEF1A1	cytoplasm	other	50 kDa	0	0	3	0	0	0	0	0	0
174.3	Eukaryotic initiation factor 4A-II OS=Homo sapiens OX=9606 GN=EIF4A2 PE=1 SV=2	EIF4A2	nuclear	other	46 kDa	3	0	0	0	0	0	0	0	0
586.1	Glutathione S-transferase Mu 3 OS=Homo sapiens OX=9606 GN=GSTM3 PE=1 SV=3	GSTM3	cytoplasm	other	27 kDa	0	0	3	0	0	0	0	0	0
89	Hemoglobin subunit alpha OS=Homo sapiens OX=9606 GN=HBA1 PE=1 SV=2	HBA1	cytoplasm	other	15 kDa	3	0	0	0	0	0	0	0	0
229.1	Heterogeneous nuclear ribonucleoprotein H OS=Homo sapiens OX=9606 GN=HNRNPH1 PE=1 SV=1	HNRNPH1	nuclear	other	47 kDa	0	0	3	0	0	0	0	0	0
128.1	Immunoglobulin lambda constant 2 OS=Homo sapiens OX=9606 GN=IGLC2 PE=1 SV=1	IGLC2	membrane	other	11 kDa	3	0	0	0	0	0	0	0	0
288.1	ITIH4 protein OS=Homo sapiens OX=9606 GN=ITIH4 PE=1 SV=1	ITIH4	secreted	ECM Regulators	104 kDa	3	0	0	0	0	0	0	0	0
528	Isoform 2 of KN motif and ankyrin repeat domain-containing protein 2 OS=Homo sapiens OX=9606 GN=KANK2	KANK2	cytoskeleton	other	92 kDa	0	0	0	0	0	0	0	3	0
93.1	Moesin OS=Homo sapiens OX=9606 GN=MSN PE=1 SV=3	MSN	membrane	other	68 kDa	0	0	0	0	0	0	0	0	3
605	Isoform 3 of Podocan OS=Homo sapiens OX=9606 GN=PODN	PODN	membrane	Proteoglycans	74 kDa	0	3	0	0	0	0	0	0	0
246.1	Ras-related protein Rap-1A OS=Homo sapiens OX=9606 GN=RAP1A PE=1 SV=1	RAP1A	cytoplasm	other	21 kDa	0	0	3	0	0	0	0	0	0
119	Dolichyl-diphosphooligosaccharide--protein glycosyltransferase subunit 1 OS=Homo sapiens OX=9606 GN=RPN1 PE=1 SV=1	RPN1	cytoplasm	other	69 kDa	0	0	0	0	0	0	0	0	3
306.1	Isoform B of Reticulon-4 OS=Homo sapiens OX=9606 GN=RTN4	RTN4	cytoplasm	other	40 kDa	0	0	3	0	0	0	0	0	0
261	Antithrombin-III OS=Homo sapiens OX=9606 GN=SERPINC1 PE=1 SV=1	SERPINC1	secreted	ECM Regulators	53 kDa	0	0	3	0	0	0	0	0	0
129	Transmembrane protein 43 OS=Homo sapiens OX=9606 GN=TMEM43 PE=1 SV=1	TMEM43	cytoplasm	other	45 kDa	0	3	0	0	0	0	0	0	0
373	X-ray repair cross-complementing protein 5 OS=Homo sapiens OX=9606 GN=XRCC5 PE=1 SV=3	XRCC5	nuclear	other	83 kDa	0	0	3	0	0	0	0	0	0
34.2	Isoform 3 of Testicular acid phosphatase OS=Homo sapiens OX=9606 GN=ACP4	ACP4	cytoplasm	other	10 kDa	0	0	3	0	0	0	0	0	0
95	A disintegrin and metalloproteinase with thrombospondin motifs 8 OS=Homo sapiens OX=9606 GN=ADAMTS8 PE=2 SV=2	ADAMTS8	ECM	ECM Regulators	96 kDa	3	0	0	0	0	0	0	0	0
87.1	T-cell antigen CD7 (Fragment) OS=Homo sapiens OX=9606 GN=CD7 PE=4 SV=1	CD7	membrane	other	17 kDa	0	0	0	0	0	0	0	3	0
111	Free fatty acid receptor 2 OS=Homo sapiens OX=9606 GN=FFAR2 PE=1 SV=1	FFAR2	membrane	other	37 kDa	0	0	3	0	0	0	0	0	0
48	Extracellular matrix protein FRAS1 OS=Homo sapiens OX=9606 GN=FRAS1 PE=1 SV=2	FRAS1	membrane	other	443 kDa	0	0	3	0	0	0	0	0	0
104	Small conductance calcium-activated potassium channel protein 2 OS=Homo sapiens OX=9606 GN=KCNN2 PE=1 SV=1	KCNN2	cytoplasm	other	94 kDa	0	0	0	0	0	0	0	3	0
52	Latent-transforming growth factor beta-binding protein 1 OS=Homo sapiens OX=9606 GN=LTBP1 PE=1 SV=4	LTBP1	secreted	ECM Glycoproteins	187 kDa	0	3	0	0	0	0	0	0	0
88	Sex hormone-binding globulin OS=Homo sapiens OX=9606 GN=SHBG PE=1 SV=2	SHBG	secreted	other	44 kDa	3	0	0	0	0	0	0	0	0
112	Protein shisa-5 OS=Homo sapiens OX=9606 GN=SHISA5 PE=4 SV=1	SHISA5	cytoplasm	other	5 kDa	3	0	0	0	0	0	0	0	0
150	Tubulointerstitial nephritis antigen-like OS=Homo sapiens OX=9606 GN=TINAGL1 PE=1 SV=1	TINAGL1	secreted	ECM Glycoproteins	52 kDa	0	0	3	0	0	0	0	0	0
96.1	Annexin A1 OS=Homo sapiens OX=9606 GN=ANXA1 PE=1 SV=2	ANXA1	nuclear	ECM-affiliated Proteins	39 kDa	0	3	0	0	0	0	0	0	0
189.1	Apolipoprotein A-I OS=Homo sapiens OX=9606 GN=APOA1 PE=1 SV=1	APOA1	secreted	other	31 kDa	0	3	0	0	0	0	0	0	0
526.1	Complement decay-accelerating factor OS=Homo sapiens OX=9606 GN=CD55 PE=1 SV=1	CD55	membrane	other	49 kDa	3	0	0	0	0	0	0	0	0
610	Complement factor H-related protein 1 OS=Homo sapiens OX=9606 GN=CFHR1 PE=1 SV=2	CFHR1	secreted	other	38 kDa	0	0	0	0	0	0	0	3	0
444	Carboxypeptidase B2 OS=Homo sapiens OX=9606 GN=CPB2 PE=1 SV=1	CPB2	secreted	other	44 kDa	0	0	0	0	0	0	0	0	3
375.1	Band 4.1-like protein 2 OS=Homo sapiens OX=9606 GN=EPB41L2 PE=1 SV=1	EPB41L2	cytoskeleton	other	113 kDa	0	0	0	0	0	0	0	0	3
1030	Isoform 2 of Insulin-like growth factor-binding protein complex acid labile subunit OS=Homo sapiens OX=9606 GN=IGFALS	IGFALS	secreted	ECM Glycoproteins	70 kDa	0	0	0	0	0	0	0	0	3
72.3	Immunoglobulin heavy constant gamma 2 OS=Homo sapiens OX=9606 GN=IGHG2 PE=1 SV=2	IGHG2	secreted	other	36 kDa	0	0	0	0	0	0	0	3	0
153.1	Keratin, type II cytoskeletal 1b OS=Homo sapiens OX=9606 GN=KRT77 PE=2 SV=3	KRT77	cytoplasm	other	62 kDa	0	0	0	0	0	0	0	3	0

## Sheet: Supplemental Table 3
						Total Spectral Hits
						aECM Powder			Soluble aECM			aECM Hydrogel
#	Identified Proteins (597)	Gene name	Subcellular location	Matrisome	Mol Weight	A	B	C	A	B	C	A	B	C
1.1	Collagen alpha-3(VI) chain OS=Homo sapiens OX=9606 GN=COL6A3 PE=1 SV=5	COL6A3	ECM	Collagens	344 kDa	247	260	154	12	8	12	8	5	5
13	Collagen alpha-1(I) chain OS=Homo sapiens OX=9606 GN=COL1A1 PE=1 SV=5	COL1A1	ECM	Collagens	139 kDa	91	77	65	32	48	36	15	13	21
2.1	Collagen alpha-1(VI) chain OS=Homo sapiens OX=9606 GN=COL6A1 PE=1 SV=3	COL6A1	ECM	Collagens	109 kDa	133	128	117	0	0	0	0	0	0
14	Fibrinogen beta chain OS=Homo sapiens OX=9606 GN=FGB PE=1 SV=2	FGB	secreted	other	56 kDa	82	30	226	0	0	0	0	0	0
26.1	Fibrillin-1 OS=Homo sapiens OX=9606 GN=FBN1 PE=1 SV=4	FBN1	ECM	ECM Glycoproteins	312 kDa	17	9	4	39	18	27	59	40	59
4.1	Basement membrane-specific heparan sulfate proteoglycan core protein OS=Homo sapiens OX=9606 GN=HSPG2 PE=1 SV=4	HSPG2	ECM	Proteoglycans	469 kDa	83	78	72	0	0	0	6	3	10
10.1	Collagen alpha-2(VI) chain OS=Homo sapiens OX=9606 GN=COL6A2 PE=1 SV=4	COL6A2	ECM	Collagens	109 kDa	82	73	73	0	0	0	0	0	0
32	Collagen alpha-2(I) chain OS=Homo sapiens OX=9606 GN=COL1A2 PE=1 SV=1	COL1A2	ECM	Collagens	129 kDa	42	27	21	33	33	28	15	8	16
22.1	Fibrinogen gamma chain OS=Homo sapiens OX=9606 GN=FGG PE=1 SV=1	FGG	secreted	other	52 kDa	57	31	125	0	0	0	0	0	0
6.1	Filamin-A OS=Homo sapiens OX=9606 GN=FLNA PE=1 SV=4	FLNA	cytoskeleton	other	281 kDa	63	86	57	0	0	0	0	0	0
21.1	Collagen alpha-6(VI) chain OS=Homo sapiens OX=9606 GN=COL6A6 PE=1 SV=2	COL6A6	ECM	Collagens	247 kDa	51	61	50	0	0	0	0	0	0
16.1	Laminin subunit alpha-5 OS=Homo sapiens OX=9606 GN=LAMA5 PE=1 SV=8	LAMA5	ECM	ECM Glycoproteins	400 kDa	39	54	50	0	0	0	0	4	5
8.1	Myosin-10 OS=Homo sapiens OX=9606 GN=MYH10 PE=1 SV=3	MYH10	cytoskeleton	other	229 kDa	43	79	21	0	0	0	0	0	0
3.1	Myosin-11 OS=Homo sapiens OX=9606 GN=MYH11 PE=1 SV=3	MYH11	cytoskeleton	other	227 kDa	68	47	24	0	0	0	0	0	0
20.1	Laminin subunit beta-2 OS=Homo sapiens OX=9606 GN=LAMB2 PE=1 SV=2	LAMB2	ECM	ECM Glycoproteins	196 kDa	32	45	37	0	6	5	5	0	5
31.1	Fibrinogen alpha chain OS=Homo sapiens OX=9606 GN=FGA PE=1 SV=2	FGA	secreted	other	95 kDa	34	13	54	0	0	0	0	0	0
52.1	Collagen alpha-1(XII) chain OS=Homo sapiens OX=9606 GN=COL12A1 PE=1 SV=1	COL12A1	ECM	Collagens	333 kDa	29	33	34	0	0	0	0	0	0
42.1	Collagen alpha-2(IV) chain OS=Homo sapiens OX=9606 GN=COL4A2 PE=1 SV=4	COL4A2	ECM	Collagens	168 kDa	15	14	27	10	11	8	4	3	4
18.1	Vimentin OS=Homo sapiens OX=9606 GN=VIM PE=1 SV=4	VIM	cytoskeleton	other	54 kDa	15	54	18	0	0	0	0	0	0
12.1	Isoform 6 of Fibronectin OS=Homo sapiens OX=9606 GN=FN1	FN1	ECM	ECM Glycoproteins	240 kDa	30	29	27	0	0	0	0	0	0
19.1	Isoform 6 of Prelamin-A/C OS=Homo sapiens OX=9606 GN=LMNA	LMNA	nuclear	other	69 kDa	25	38	23	0	0	0	0	0	0
36.2	Isoform 4 of Periostin OS=Homo sapiens OX=9606 GN=POSTN	POSTN	cytoplasm	ECM Glycoproteins	84 kDa	46	13	26	0	0	0	0	0	0
35	Laminin subunit gamma-1 OS=Homo sapiens OX=9606 GN=LAMC1 PE=1 SV=3	LAMC1	ECM	ECM Glycoproteins	178 kDa	18	16	18	0	0	5	9	4	8
39.1	Nidogen-1 OS=Homo sapiens OX=9606 GN=NID1 PE=1 SV=3	NID1	ECM	ECM Glycoproteins	136 kDa	23	33	22	0	0	0	0	0	0
45.1	Laminin subunit alpha-3 OS=Homo sapiens OX=9606 GN=LAMA3 PE=1 SV=1	LAMA3	ECM	ECM Glycoproteins	360 kDa	18	32	22	0	0	0	0	0	3
30.1	Protein-glutamine gamma-glutamyltransferase 2 OS=Homo sapiens OX=9606 GN=TGM2 PE=1 SV=2	TGM2	cytoplasm	ECM Regulators	77 kDa	35	20	19	0	0	0	0	0	0
25.1	Biglycan OS=Homo sapiens OX=9606 GN=BGN PE=1 SV=2	BGN	ECM	Proteoglycans	42 kDa	15	28	26	0	0	0	0	0	0
37	Serum amyloid P-component OS=Homo sapiens OX=9606 GN=APCS PE=1 SV=2	APCS	secreted	other	25 kDa	17	25	20	0	0	0	0	0	0
29	Desmin OS=Homo sapiens OX=9606 GN=DES PE=1 SV=3	DES	cytoskeleton	other	54 kDa	15	30	14	0	0	0	0	0	0
28.1	Spectrin alpha chain, non-erythrocytic 1 OS=Homo sapiens OX=9606 GN=SPTAN1 PE=1 SV=3	SPTAN1	cytoskeleton	other	285 kDa	5	49	4	0	0	0	0	0	0
53.1	Tubulointerstitial nephritis antigen-like OS=Homo sapiens OX=9606 GN=TINAGL1 PE=1 SV=1	TINAGL1	secreted	ECM Glycoproteins	52 kDa	22	19	15	0	0	0	0	0	0
11.1	Myosin-9 OS=Homo sapiens OX=9606 GN=MYH9 PE=1 SV=4	MYH9	cytoskeleton	other	227 kDa	22	21	10	0	0	0	0	0	0
108	Metalloproteinase inhibitor 3 OS=Homo sapiens OX=9606 GN=TIMP3 PE=1 SV=2	TIMP3	ECM	ECM Regulators	24 kDa	8	4	11	4	3	11	5	4	3
33.1	Tubulin alpha-1B chain OS=Homo sapiens OX=9606 GN=TUBA1B PE=1 SV=1	TUBA1B	cytoskeleton	other	50 kDa	23	15	15	0	0	0	0	0	0
61	Transforming growth factor-beta-induced protein ig-h3 OS=Homo sapiens OX=9606 GN=TGFBI PE=1 SV=1	TGFBI	secreted	ECM Glycoproteins	75 kDa	22	14	16	0	0	0	0	0	0
27.1	Tubulin beta chain OS=Homo sapiens OX=9606 GN=TUBB PE=1 SV=2	TUBB	cytoskeleton	other	50 kDa	18	17	17	0	0	0	0	0	0
75.1	Asporin OS=Homo sapiens OX=9606 GN=ASPN PE=1 SV=2	ASPN	ECM	Proteoglycans	43 kDa	20	16	15	0	0	0	0	0	0
62.1	Isoform 2 of Clusterin OS=Homo sapiens OX=9606 GN=CLU	CLU	secreted	other	58 kDa	13	15	21	0	0	0	0	0	0
24.1	Serum albumin OS=Homo sapiens OX=9606 GN=ALB PE=1 SV=1	ALB	secreted	other	69 kDa	11	17	20	0	0	0	0	0	0
68.1	Vitronectin OS=Homo sapiens OX=9606 GN=VTN PE=1 SV=1	VTN	secreted	ECM Glycoproteins	54 kDa	14	13	21	0	0	0	0	0	0
59	Collagen alpha-1(IV) chain OS=Homo sapiens OX=9606 GN=COL4A1 PE=1 SV=4	COL4A1	ECM	Collagens	161 kDa	14	17	16	0	0	0	0	0	0
113	Laminin subunit beta-3 OS=Homo sapiens OX=9606 GN=LAMB3 PE=1 SV=1	LAMB3	ECM	ECM Glycoproteins	130 kDa	8	14	13	0	0	3	0	3	4
23.1	Alpha-actinin-1 OS=Homo sapiens OX=9606 GN=ACTN1 PE=1 SV=2	ACTN1	cytoskeleton	other	103 kDa	13	21	11	0	0	0	0	0	0
71.1	Microfibril-associated glycoprotein 4 OS=Homo sapiens OX=9606 GN=MFAP4 PE=1 SV=1	MFAP4	ECM	ECM Glycoproteins	31 kDa	19	13	12	0	0	0	0	0	0
33.3	Tubulin alpha-4A chain OS=Homo sapiens OX=9606 GN=TUBA4A PE=1 SV=1	TUBA4A	cytoskeleton	other	50 kDa	20	11	13	0	0	0	0	0	0
51.1	Vinculin OS=Homo sapiens OX=9606 GN=VCL PE=1 SV=4	VCL	membrane	other	124 kDa	9	24	10	0	0	0	0	0	0
128	Antileukoproteinase OS=Homo sapiens OX=9606 GN=SLPI PE=1 SV=2	SLPI	secreted	ECM Regulators	14 kDa	0	0	6	4	6	8	7	4	7
69.1	Complement C3 OS=Homo sapiens OX=9606 GN=C3 PE=1 SV=2	C3	secreted	other	187 kDa	7	8	26	0	0	0	0	0	0
57.1	Isoform 2 of Collagen alpha-1(XIV) chain OS=Homo sapiens OX=9606 GN=COL14A1	COL14A1	ECM	Collagens	192 kDa	30	6	5	0	0	0	0	0	0
27.4	Tubulin beta-2A chain OS=Homo sapiens OX=9606 GN=TUBB2A PE=1 SV=1	TUBB2A	cytoskeleton	other	50 kDa	12	13	15	0	0	0	0	0	0
115	Apolipoprotein A-IV OS=Homo sapiens OX=9606 GN=APOA4 PE=1 SV=3	APOA4	secreted	other	45 kDa	0	3	36	0	0	0	0	0	0
60.1	Elongation factor 1-alpha 1 OS=Homo sapiens OX=9606 GN=EEF1A1 PE=1 SV=1	EEF1A1	cytoplasm	other	50 kDa	15	10	10	3	0	0	0	0	0
46.1	Mimecan OS=Homo sapiens OX=9606 GN=OGN PE=1 SV=1	OGN	ECM	Proteoglycans	34 kDa	22	9	7	0	0	0	0	0	0
50.1	Talin-1 OS=Homo sapiens OX=9606 GN=TLN1 PE=1 SV=3	TLN1	cytoskeleton	other	270 kDa	12	17	9	0	0	0	0	0	0
116.2	Neutrophil defensin 1 OS=Homo sapiens OX=9606 GN=DEFA1 PE=1 SV=1	DEFA1	secreted	other	10 kDa	0	0	0	11	9	9	0	5	3
15.2	Actin, cytoplasmic 1 (Fragment) OS=Homo sapiens OX=9606 GN=ACTB PE=1 SV=1	ACTB	cytoskeleton	other	34 kDa	11	8	10	8	0	0	0	0	0
54	EH domain-containing protein 2 OS=Homo sapiens OX=9606 GN=EHD2 PE=1 SV=2	EHD2	membrane	other	61 kDa	15	11	11	0	0	0	0	0	0
66	Cathepsin G OS=Homo sapiens OX=9606 GN=CTSG PE=1 SV=2	CTSG	membrane	ECM Regulators	29 kDa	10	10	16	0	0	0	0	0	0
70.1	Dihydropyrimidinase-related protein 2 OS=Homo sapiens OX=9606 GN=DPYSL2 PE=1 SV=1	DPYSL2	cytoplasm	other	73 kDa	8	18	10	0	0	0	0	0	0
44	Histone H4 OS=Homo sapiens OX=9606 GN=HIST1H4A PE=1 SV=2	HIST1H4A	nuclear	other	11 kDa	10	10	16	0	0	0	0	0	0
79	Complement component C9 OS=Homo sapiens OX=9606 GN=C9 PE=1 SV=2	C9	secreted	other	63 kDa	12	10	12	0	0	0	0	0	0
86.1	Isoform 2 of Collagen alpha-5(VI) chain OS=Homo sapiens OX=9606 GN=COL6A5	COL6A5	ECM	Collagens	280 kDa	7	24	3	0	0	0	0	0	0
41.1	Spectrin beta chain OS=Homo sapiens OX=9606 GN=SPTBN1 PE=1 SV=1	SPTBN1	cytoskeleton	other	275 kDa	0	33	0	0	0	0	0	0	0
15.1	Actin, aortic smooth muscle OS=Homo sapiens OX=9606 GN=ACTA2 PE=1 SV=1	ACTA2	cytoskeleton	other	42 kDa	11	11	10	0	0	0	0	0	0
43.1	Decorin OS=Homo sapiens OX=9606 GN=DCN PE=1 SV=1	DCN	ECM	Proteoglycans	40 kDa	10	10	12	0	0	0	0	0	0
64	Caveolae-associated protein 1 OS=Homo sapiens OX=9606 GN=CAVIN1 PE=1 SV=1	CAVIN1	membrane	other	43 kDa	5	17	8	0	0	0	0	0	0
83.1	EMILIN-1 OS=Homo sapiens OX=9606 GN=EMILIN1 PE=1 SV=3	EMILIN1	ECM	ECM Glycoproteins	107 kDa	6	14	10	0	0	0	0	0	0
23.3	Alpha-actinin-4 OS=Homo sapiens OX=9606 GN=ACTN4 PE=1 SV=2	ACTN4	cytoskeleton	other	105 kDa	9	13	7	0	0	0	0	0	0
81.1	Alpha-1-antitrypsin OS=Homo sapiens OX=9606 GN=SERPINA1 PE=1 SV=3	SERPINA1	secreted	ECM Regulators	47 kDa	10	6	13	0	0	0	0	0	0
65.1	Unconventional myosin-Ic OS=Homo sapiens OX=9606 GN=MYO1C PE=1 SV=4	MYO1C	cytoskeleton	other	122 kDa	11	8	9	0	0	0	0	0	0
118.1	Collagen alpha-1(III) chain OS=Homo sapiens OX=9606 GN=COL3A1 PE=1 SV=4	COL3A1	ECM	Collagens	139 kDa	4	7	7	4	4	0	0	0	0
76.1	Alcohol dehydrogenase 1B OS=Homo sapiens OX=9606 GN=ADH1B PE=1 SV=2	ADH1B	cytoplasm	other	40 kDa	8	10	7	0	0	0	0	0	0
111.1	Heat shock protein beta-1 OS=Homo sapiens OX=9606 GN=HSPB1 PE=1 SV=2	HSPB1	cytoplasm	other	23 kDa	11	5	6	3	0	0	0	0	0
38	Prolargin OS=Homo sapiens OX=9606 GN=PRELP PE=1 SV=1	PRELP	ECM	Proteoglycans	44 kDa	7	6	12	0	0	0	0	0	0
89.1	Lysozyme C OS=Homo sapiens OX=9606 GN=LYZ PE=1 SV=1	LYZ	secreted	other	17 kDa	5	6	4	3	3	3	0	0	0
33.5	Tubulin alpha-3E chain OS=Homo sapiens OX=9606 GN=TUBA3E PE=1 SV=2	TUBA3E	cytoskeleton	other	50 kDa	14	0	10	0	0	0	0	0	0
91.1	Caveolin-1 OS=Homo sapiens OX=9606 GN=CAV1 PE=1 SV=4	CAV1	membrane	other	20 kDa	5	9	9	0	0	0	0	0	0
93	Dermatopontin OS=Homo sapiens OX=9606 GN=DPT PE=1 SV=2	DPT	ECM	ECM Glycoproteins	24 kDa	7	8	8	0	0	0	0	0	0
60.3	Elongation factor 1-alpha 2 OS=Homo sapiens OX=9606 GN=EEF1A2 PE=1 SV=1	EEF1A2	nuclear	other	50 kDa	11	7	5	0	0	0	0	0	0
133.1	Apolipoprotein E OS=Homo sapiens OX=9606 GN=APOE PE=1 SV=1	APOE	secreted	other	36 kDa	7	0	15	0	0	0	0	0	0
102	Transgelin OS=Homo sapiens OX=9606 GN=TAGLN PE=1 SV=4	TAGLN	cytoplasm	other	23 kDa	8	6	8	0	0	0	0	0	0
141.2	Complement C4-B OS=Homo sapiens OX=9606 GN=C4B PE=1 SV=2	C4B	secreted	other	193 kDa	3	0	17	0	0	0	0	0	0
92	Protein S100-A9 OS=Homo sapiens OX=9606 GN=S100A9 PE=1 SV=1	S100A9	cytoplasm	Secreted Factors	13 kDa	7	5	8	0	0	0	0	0	0
173.1	Isoform 4 of Elastin OS=Homo sapiens OX=9606 GN=ELN	ELN	ECM	ECM Glycoproteins	66 kDa	11	8	0	0	0	0	0	0	0
87	Lumican OS=Homo sapiens OX=9606 GN=LUM PE=1 SV=2	LUM	ECM	Proteoglycans	38 kDa	3	8	8	0	0	0	0	0	0
141.1	Complement C4-A OS=Homo sapiens OX=9606 GN=C4A PE=1 SV=2	C4A	secreted	other	193 kDa	0	3	15	0	0	0	0	0	0
151.1	Alpha-crystallin B chain OS=Homo sapiens OX=9606 GN=CRYAB PE=1 SV=2	CRYAB	cytoplasm	other	20 kDa	6	7	5	0	0	0	0	0	0
48.1	Hemoglobin subunit beta OS=Homo sapiens OX=9606 GN=HBB PE=1 SV=2	HBB	cytoplasm	other	16 kDa	5	3	10	0	0	0	0	0	0
185	Heterogeneous nuclear ribonucleoproteins A2/B1 OS=Homo sapiens OX=9606 GN=HNRNPA2B1 PE=1 SV=2	HNRNPA2B1	nuclear	other	37 kDa	6	4	8	0	0	0	0	0	0
85.1	Erythrocyte band 7 integral membrane protein OS=Homo sapiens OX=9606 GN=STOM PE=1 SV=3	STOM	membrane	other	32 kDa	5	4	9	0	0	0	0	0	0
73.1	Immunoglobulin heavy constant gamma 1 (Fragment) OS=Homo sapiens OX=9606 GN=IGHG1 PE=1 SV=1	IGHG1	membrane	other	44 kDa	5	3	6	3	0	0	0	0	0
119.3	EH domain-containing protein 3 OS=Homo sapiens OX=9606 GN=EHD3 PE=1 SV=2	EHD3	membrane	other	61 kDa	4	7	5	0	0	0	0	0	0
182.1	Protein AMBP OS=Homo sapiens OX=9606 GN=AMBP PE=1 SV=1	AMBP	secreted	ECM Regulators	39 kDa	4	6	5	0	0	0	0	0	0
56.1	Isoform 2 of Annexin A6 OS=Homo sapiens OX=9606 GN=ANXA6	ANXA6	cytoplasm	ECM-affiliated Proteins	72 kDa	5	4	6	0	0	0	0	0	0
356	Hornerin OS=Homo sapiens OX=9606 GN=HRNR PE=1 SV=2	HRNR	membrane	Secreted Factors	282 kDa	0	0	0	0	6	9	0	0	0
117	Lamin-B2 OS=Homo sapiens OX=9606 GN=LMNB2 PE=1 SV=4	LMNB2	nuclear	other	70 kDa	0	15	0	0	0	0	0	0	0
101	Protein S100-A8 OS=Homo sapiens OX=9606 GN=S100A8 PE=1 SV=1	S100A8	cytoplasm	Secreted Factors	11 kDa	4	4	4	3	0	0	0	0	0
120.1	ADP-ribosylation factor 4 OS=Homo sapiens OX=9606 GN=ARF4 PE=1 SV=3	ARF4	cytoplasm	other	20 kDa	6	3	5	0	0	0	0	0	0
127.1	Laminin subunit alpha-4 OS=Homo sapiens OX=9606 GN=LAMA4 PE=1 SV=1	LAMA4	ECM	ECM Glycoproteins	203 kDa	5	5	4	0	0	0	0	0	0
84.1	Moesin OS=Homo sapiens OX=9606 GN=MSN PE=1 SV=3	MSN	membrane	other	68 kDa	4	7	3	0	0	0	0	0	0
184.1	Isoform 5 of Sushi repeat-containing protein SRPX OS=Homo sapiens OX=9606 GN=SRPX	SRPX	membrane	ECM Glycoproteins	49 kDa	5	0	9	0	0	0	0	0	0
188	Laminin subunit gamma-2 OS=Homo sapiens OX=9606 GN=LAMC2 PE=1 SV=2	LAMC2	ECM	ECM Glycoproteins	131 kDa	3	6	4	0	0	0	0	0	0
122.1	Isoform 2 of EGF-containing fibulin-like extracellular matrix protein 1 OS=Homo sapiens OX=9606 GN=EFEMP1	EFEMP1	secreted	ECM Glycoproteins	54 kDa	3	3	3	0	0	0	0	0	3
47.1	Isoform 4 of Plectin OS=Homo sapiens OX=9606 GN=PLEC	PLEC	cytoskeleton	other	516 kDa	0	12	0	0	0	0	0	0	0
169.1	40S ribosomal protein S3 OS=Homo sapiens OX=9606 GN=RPS3 PE=1 SV=2	RPS3	cytoplasm	other	27 kDa	0	5	7	0	0	0	0	0	0
198.1	Isoform 2 of SUN domain-containing protein 2 OS=Homo sapiens OX=9606 GN=SUN2	SUN2	nuclear	other	82 kDa	3	5	4	0	0	0	0	0	0
455	Acidic mammalian chitinase OS=Homo sapiens OX=9606 GN=CHIA PE=1 SV=1	CHIA	secreted	other	52 kDa	0	0	0	0	6	5	0	0	0
88	Filamin-C OS=Homo sapiens OX=9606 GN=FLNC PE=1 SV=3	FLNC	cytoplasm	other	291 kDa	4	4	3	0	0	0	0	0	0
200.1	Serine protease HTRA1 OS=Homo sapiens OX=9606 GN=HTRA1 PE=1 SV=1	HTRA1	membrane	ECM Regulators	51 kDa	3	3	5	0	0	0	0	0	0
106.1	Isoform H7 of Myeloperoxidase OS=Homo sapiens OX=9606 GN=MPO	MPO	cytoplasm	other	87 kDa	3	0	8	0	0	0	0	0	0
15.1	Actin, cytoplasmic 2 (Fragment) OS=Homo sapiens OX=9606 GN=ACTG1 PE=1 SV=1	ACTG1	cytoskeleton	other	15 kDa	0	0	0	10	0	0	0	0	0
191	Complement C5 OS=Homo sapiens OX=9606 GN=C5 PE=1 SV=4	C5	secreted	other	188 kDa	6	0	4	0	0	0	0	0	0
137	Myeloid-associated differentiation marker OS=Homo sapiens OX=9606 GN=MYADM PE=1 SV=2	MYADM	membrane	other	35 kDa	3	4	3	0	0	0	0	0	0
294.1	Nucleolin OS=Homo sapiens OX=9606 GN=NCL PE=1 SV=3	NCL	nuclear	other	77 kDa	3	4	3	0	0	0	0	0	0
220.1	Deoxynucleoside triphosphate triphosphohydrolase SAMHD1 OS=Homo sapiens OX=9606 GN=SAMHD1 PE=1 SV=2	SAMHD1	nuclear	other	72 kDa	10	0	0	0	0	0	0	0	0
257.1	Isoform 2 of Transgelin-2 OS=Homo sapiens OX=9606 GN=TAGLN2	TAGLN2	secreted	other	24 kDa	0	7	3	0	0	0	0	0	0
602	Olfactomedin-4 OS=Homo sapiens OX=9606 GN=OLFM4 PE=1 SV=1	OLFM4	cytoplasm	other	57 kDa	0	0	9	0	0	0	0	0	0
157	Caveolae-associated protein 2 OS=Homo sapiens OX=9606 GN=CAVIN2 PE=1 SV=3	CAVIN2	membrane	other	47 kDa	0	6	3	0	0	0	0	0	0
172.1	Myosin light chain kinase, smooth muscle OS=Homo sapiens OX=9606 GN=MYLK PE=1 SV=4	MYLK	membrane	other	211 kDa	4	5	0	0	0	0	0	0	0
174.2	Isoform 3 of Septin-2 OS=Homo sapiens OX=9606 GN=SEPTIN2	SEPTIN2	cytoplasm	other	43 kDa	0	4	5	0	0	0	0	0	0
142	Fibulin-5 OS=Homo sapiens OX=9606 GN=FBLN5 PE=1 SV=1	FBLN5	ECM	ECM Glycoproteins	50 kDa	4	4	0	0	0	0	0	0	0
162.1	Collagen alpha-1(VIII) chain OS=Homo sapiens OX=9606 GN=COL8A1 PE=1 SV=2	COL8A1	ECM	Collagens	73 kDa	4	4	0	0	0	0	0	0	0
119.1	EH domain-containing protein 1 OS=Homo sapiens OX=9606 GN=EHD1 PE=1 SV=2	EHD1	cytoplasm	other	61 kDa	0	8	0	0	0	0	0	0	0
124	Eosinophil peroxidase OS=Homo sapiens OX=9606 GN=EPX PE=1 SV=2	EPX	cytoplasm	other	81 kDa	8	0	0	0	0	0	0	0	0
72.1	Histone H3.3 OS=Homo sapiens OX=9606 GN=H3F3A PE=1 SV=2	H3F3A	nuclear	other	15 kDa	0	4	4	0	0	0	0	0	0
362.1	Isoform 6 of Nephronectin OS=Homo sapiens OX=9606 GN=NPNT	NPNT	ECM	ECM Glycoproteins	64 kDa	0	0	0	0	0	4	0	0	3
103.1	Annexin A5 OS=Homo sapiens OX=9606 GN=ANXA5 PE=1 SV=2	ANXA5	cytoplasm	ECM-affiliated Proteins	36 kDa	0	0	7	0	0	0	0	0	0
67.2	Histone H2A type 2-C OS=Homo sapiens OX=9606 GN=HIST2H2AC PE=1 SV=4	HIST2H2AC	nuclear	other	14 kDa	4	3	0	0	0	0	0	0	0
129	Glycogen phosphorylase, muscle form OS=Homo sapiens OX=9606 GN=PYGM PE=1 SV=6	PYGM	cytoplasm	other	97 kDa	4	0	3	0	0	0	0	0	0
325	Complement component C6 OS=Homo sapiens OX=9606 GN=C6 PE=1 SV=3	C6	secreted	other	105 kDa	4	0	3	0	0	0	0	0	0
178.1	Eukaryotic initiation factor 4A-I OS=Homo sapiens OX=9606 GN=EIF4A1 PE=1 SV=1	EIF4A1	cytoplasm	other	46 kDa	3	0	4	0	0	0	0	0	0
485	Glutathione S-transferase Mu 3 OS=Homo sapiens OX=9606 GN=GSTM3 PE=1 SV=3	GSTM3	cytoplasm	other	27 kDa	7	0	0	0	0	0	0	0	0
99	Immunoglobulin kappa constant OS=Homo sapiens OX=9606 GN=IGKC PE=1 SV=2	IGKC	membrane	other	12 kDa	3	0	4	0	0	0	0	0	0
7.5	Keratin, type II cytoskeletal 6B OS=Homo sapiens OX=9606 GN=KRT6B PE=1 SV=5	KRT6B	cytoskeleton	other	60 kDa	0	0	7	0	0	0	0	0	0
247.1	Microtubule-actin cross-linking factor 1, isoforms 1/2/3/5 OS=Homo sapiens OX=9606 GN=MACF1 PE=1 SV=1	MACF1	cytoskeleton	other	861 kDa	0	7	0	0	0	0	0	0	0
164.1	Isoform 2 of Nidogen-2 OS=Homo sapiens OX=9606 GN=NID2	NID2	ECM	ECM Glycoproteins	141 kDa	4	3	0	0	0	0	0	0	0
434.1	Sulfhydryl oxidase 1 OS=Homo sapiens OX=9606 GN=QSOX1 PE=1 SV=3	QSOX1	secreted	other	83 kDa	0	0	7	0	0	0	0	0	0
135.1	Transmembrane protein 43 OS=Homo sapiens OX=9606 GN=TMEM43 PE=1 SV=1	TMEM43	cytoplasm	other	45 kDa	0	7	0	0	0	0	0	0	0
302	Collagen alpha-4(IV) chain OS=Homo sapiens OX=9606 GN=COL4A4 PE=1 SV=3	COL4A4	ECM	Collagens	164 kDa	0	3	3	0	0	0	0	0	0
260.1	Desmoplakin OS=Homo sapiens OX=9606 GN=DSP PE=1 SV=3	DSP	membrane	other	332 kDa	0	0	0	6	0	0	0	0	0
250.1	Isoform 3 of Heterogeneous nuclear ribonucleoprotein K OS=Homo sapiens OX=9606 GN=HNRNPK	HNRNPK	cytoplasm	other	49 kDa	3	0	3	0	0	0	0	0	0
158	Peroxiredoxin-1 OS=Homo sapiens OX=9606 GN=PRDX1 PE=1 SV=1	PRDX1	cytoplasm	other	22 kDa	0	0	6	0	0	0	0	0	0
170	Eosinophil cationic protein OS=Homo sapiens OX=9606 GN=RNASE3 PE=1 SV=2	RNASE3	secreted	other	18 kDa	3	0	3	0	0	0	0	0	0
218.1	Fibulin-1 OS=Homo sapiens OX=9606 GN=FBLN1 PE=1 SV=4	FBLN1	ECM	ECM Glycoproteins	77 kDa	0	3	3	0	0	0	0	0	0
644.1	Proteoglycan 4 OS=Homo sapiens OX=9606 GN=PRG4 PE=1 SV=1	PRG4	secreted	Proteoglycans	146 kDa	6	0	0	0	0	0	0	0	0
27.7	Tubulin beta-6 chain OS=Homo sapiens OX=9606 GN=TUBB6 PE=1 SV=1	TUBB6	cytoskeleton	other	50 kDa	6	0	0	0	0	0	0	0	0
289	X-ray repair cross-complementing protein 5 OS=Homo sapiens OX=9606 GN=XRCC5 PE=1 SV=3	XRCC5	nuclear	other	83 kDa	6	0	0	0	0	0	0	0	0
84.2	Ezrin OS=Homo sapiens OX=9606 GN=EZR PE=1 SV=4	EZR	cytoskeleton	other	69 kDa	0	5	0	0	0	0	0	0	0
149.1	Collagen alpha-5(IV) chain OS=Homo sapiens OX=9606 GN=COL4A5 PE=1 SV=2	COL4A5	ECM	Collagens	161 kDa	0	5	0	0	0	0	0	0	0
116.1	Neutrophil defensin 3 OS=Homo sapiens OX=9606 GN=DEFA3 PE=1 SV=1	DEFA3	cytoplasm	other	10 kDa	0	0	5	0	0	0	0	0	0
70.3	Dihydropyrimidinase-related protein 3 OS=Homo sapiens OX=9606 GN=DPYSL3 PE=1 SV=1	DPYSL3	cytoplasm	other	62 kDa	0	5	0	0	0	0	0	0	0
90.1	Hemoglobin subunit alpha OS=Homo sapiens OX=9606 GN=HBA1 PE=1 SV=2	HBA1	cytoplasm	other	15 kDa	0	0	5	0	0	0	0	0	0
138.1	Immunoglobulin lambda constant 3 OS=Homo sapiens OX=9606 GN=IGLC3 PE=1 SV=1	IGLC3	secreted	other	11 kDa	5	0	0	0	0	0	0	0	0
221.1	Integrin-linked protein kinase OS=Homo sapiens OX=9606 GN=ILK PE=1 SV=2	ILK	cytoskeleton	other	51 kDa	5	0	0	0	0	0	0	0	0
288	BTB/POZ domain-containing protein KCTD12 OS=Homo sapiens OX=9606 GN=KCTD12 PE=1 SV=1	KCTD12	membrane	other	36 kDa	0	5	0	0	0	0	0	0	0
5.7	Isoform 2 of Keratin, type I cytoskeletal 13 OS=Homo sapiens OX=9606 GN=KRT13	KRT13	cytoskeleton	other	39 kDa	0	0	5	0	0	0	0	0	0
97.2	Myosin regulatory light chain 12A OS=Homo sapiens OX=9606 GN=MYL12A PE=1 SV=1	MYL12A	cytoskeleton	other	20 kDa	0	5	0	0	0	0	0	0	0
112	Dolichyl-diphosphooligosaccharide--protein glycosyltransferase subunit 1 OS=Homo sapiens OX=9606 GN=RPN1 PE=1 SV=1	RPN1	cytoplasm	other	69 kDa	0	5	0	0	0	0	0	0	0
293.1	Reticulon OS=Homo sapiens OX=9606 GN=RTN4 PE=1 SV=1	RTN4	cytoplasm	other	37 kDa	0	5	0	0	0	0	0	0	0
179.1	Septin 11 OS=Homo sapiens OX=9606 GN=SEPTIN11 PE=1 SV=1	SEPTIN11	uncharacterized	other	50 kDa	0	0	5	0	0	0	0	0	0
165.1	Isoform 2 of Fibulin-2 OS=Homo sapiens OX=9606 GN=FBLN2	FBLN2	ECM	ECM Glycoproteins	132 kDa	0	4	0	0	0	0	0	0	0
139.3	Voltage-dependent anion-selective channel protein 2 (Fragment) OS=Homo sapiens OX=9606 GN=VDAC2 PE=1 SV=1	VDAC2	cytoplasm	other	30 kDa	4	0	0	0	0	0	0	0	0
94.1	14-3-3 protein zeta/delta OS=Homo sapiens OX=9606 GN=YWHAZ PE=1 SV=1	YWHAZ	cytoplasm	other	28 kDa	0	4	0	0	0	0	0	0	0
98.1	Annexin A1 OS=Homo sapiens OX=9606 GN=ANXA1 PE=1 SV=2	ANXA1	nuclear	ECM-affiliated Proteins	39 kDa	0	4	0	0	0	0	0	0	0
280.1	Creatine kinase B-type OS=Homo sapiens OX=9606 GN=CKB PE=1 SV=1	CKB	cytoplasm	other	43 kDa	4	0	0	0	0	0	0	0	0
252.1	Antithrombin-III OS=Homo sapiens OX=9606 GN=SERPINC1 PE=1 SV=1	SERPINC1	secreted	ECM Regulators	53 kDa	0	4	0	0	0	0	0	0	0
197.1	Apolipoprotein A-I OS=Homo sapiens OX=9606 GN=APOA1 PE=1 SV=1	APOA1	secreted	other	31 kDa	0	0	4	0	0	0	0	0	0
134.1	Isoform 3 of Collagen alpha-1(XVIII) chain OS=Homo sapiens OX=9606 GN=COL18A1	COL18A1	ECM	Collagens	136 kDa	4	0	0	0	0	0	0	0	0
347.1	Coatomer subunit alpha OS=Homo sapiens OX=9606 GN=COPA PE=1 SV=1	COPA	cytoplasm	other	136 kDa	4	0	0	0	0	0	0	0	0
351.1	Band 4.1-like protein 2 OS=Homo sapiens OX=9606 GN=EPB41L2 PE=1 SV=1	EPB41L2	cytoskeleton	other	113 kDa	0	4	0	0	0	0	0	0	0
722.1	Histone H1.0 OS=Homo sapiens OX=9606 GN=H1F0 PE=1 SV=3	H1F0	nuclear	other	21 kDa	0	4	0	0	0	0	0	0	0
194.1	Ras GTPase-activating-like protein IQGAP1 OS=Homo sapiens OX=9606 GN=IQGAP1 PE=1 SV=1	IQGAP1	membrane	other	136 kDa	4	0	0	0	0	0	0	0	0
130	Keratin, type II cytoskeletal 1b OS=Homo sapiens OX=9606 GN=KRT77 PE=2 SV=3	KRT77	cytoskeleton	other	62 kDa	4	0	0	0	0	0	0	0	0
110.1	Lactotransferrin OS=Homo sapiens OX=9606 GN=LTF PE=1 SV=1	LTF	secreted	other	78 kDa	0	0	4	0	0	0	0	0	0
497.1	Mesoderm-specific transcript homolog protein OS=Homo sapiens OX=9606 GN=MEST PE=1 SV=2	MEST	cytoplasm	other	38 kDa	4	0	0	0	0	0	0	0	0
661	Nicotinamide phosphoribosyltransferase OS=Homo sapiens OX=9606 GN=NAMPT PE=1 SV=1	NAMPT	nuclear	other	56 kDa	0	0	4	0	0	0	0	0	0
342	Myeloblastin OS=Homo sapiens OX=9606 GN=PRTN3 PE=1 SV=1	PRTN3	uncharacterized	other	24 kDa	4	0	0	0	0	0	0	0	0
1072.1	Serpin B5 OS=Homo sapiens OX=9606 GN=SERPINB5 PE=1 SV=2	SERPINB5	cytoplasm	ECM Regulators	42 kDa	0	0	0	4	0	0	0	0	0
379	Dermcidin OS=Homo sapiens OX=9606 GN=DCD PE=1 SV=2	DCD	secreted	other	11 kDa	0	0	0	0	0	3	0	0	0
263.1	Alpha-parvin OS=Homo sapiens OX=9606 GN=PARVA PE=1 SV=1	PARVA	cytoskeleton	other	47 kDa	0	3	0	0	0	0	0	0	0
190.1	Tenascin-X OS=Homo sapiens OX=9606 GN=TNXB PE=1 SV=1	TNXB	ECM	ECM Glycoproteins	485 kDa	0	3	0	0	0	0	0	0	0
58.1	Alpha-2-macroglobulin OS=Homo sapiens OX=9606 GN=A2M PE=1 SV=3	A2M	secreted	ECM Regulators	163 kDa	0	0	3	0	0	0	0	0	0
248.1	Rho GTPase-activating protein 1 OS=Homo sapiens OX=9606 GN=ARHGAP1 PE=1 SV=1	ARHGAP1	cytoplasm	other	50 kDa	0	3	0	0	0	0	0	0	0
285.1	Calponin-1 OS=Homo sapiens OX=9606 GN=CNN1 PE=1 SV=2	CNN1	cytoskeleton	other	33 kDa	3	0	0	0	0	0	0	0	0
385.1	Matrix metalloproteinase-28 OS=Homo sapiens OX=9606 GN=MMP28 PE=1 SV=2	MMP28	secreted	ECM Regulators	59 kDa	0	0	3	0	0	0	0	0	0
154	Phospholipase A2, membrane associated OS=Homo sapiens OX=9606 GN=PLA2G2A PE=1 SV=2	PLA2G2A	secreted	other	16 kDa	0	0	3	0	0	0	0	0	0
195	Prostacyclin synthase OS=Homo sapiens OX=9606 GN=PTGIS PE=1 SV=1	PTGIS	cytoplasm	other	57 kDa	3	0	0	0	0	0	0	0	0
787	Pentraxin-related protein PTX3 OS=Homo sapiens OX=9606 GN=PTX3 PE=1 SV=3	PTX3	secreted	other	42 kDa	3	0	0	0	0	0	0	0	0
426	Ribonuclease 4 OS=Homo sapiens OX=9606 GN=RNASE4 PE=1 SV=3	RNASE4	secreted	other	17 kDa	0	0	3	0	0	0	0	0	0
255	Protein S100-A11 OS=Homo sapiens OX=9606 GN=S100A11 PE=1 SV=2	S100A11	cytoplasm	Secreted Factors	12 kDa	0	0	3	0	0	0	0	0	0
635.1	Isoform 2 of Alpha-adducin OS=Homo sapiens OX=9606 GN=ADD1	ADD1	cytoskeleton	other	70 kDa	0	3	0	0	0	0	0	0	0
502.1	Beta-2-microglobulin OS=Homo sapiens OX=9606 GN=B2M PE=1 SV=1	B2M	secreted	other	14 kDa	3	0	0	0	0	0	0	0	0
526	Barrier-to-autointegration factor OS=Homo sapiens OX=9606 GN=BANF1 PE=1 SV=1	BANF1	cytoplasm	other	10 kDa	3	0	0	0	0	0	0	0	0
277	Complement C1q subcomponent subunit C OS=Homo sapiens OX=9606 GN=C1QC PE=1 SV=3	C1QC	secreted	ECM-affiliated Proteins	26 kDa	0	0	3	0	0	0	0	0	0
619.1	Complement factor H-related protein 1 OS=Homo sapiens OX=9606 GN=CFHR1 PE=1 SV=2	CFHR1	secreted	other	38 kDa	0	0	3	0	0	0	0	0	0
415.1	Collagen alpha-2(V) chain OS=Homo sapiens OX=9606 GN=COL5A2 PE=1 SV=3	COL5A2	ECM	Collagens	145 kDa	0	0	0	0	3	0	0	0	0
207	Mast cell carboxypeptidase A OS=Homo sapiens OX=9606 GN=CPA3 PE=1 SV=2	CPA3	secreted	other	49 kDa	3	0	0	0	0	0	0	0	0
472	Carboxypeptidase B2 OS=Homo sapiens OX=9606 GN=CPB2 PE=1 SV=1	CPB2	secreted	other	44 kDa	0	0	3	0	0	0	0	0	0
324.1	Spliceosome RNA helicase DDX39B OS=Homo sapiens OX=9606 GN=DDX39B PE=1 SV=2	DDX39B	nuclear	other	49 kDa	3	0	0	0	0	0	0	0	0
233	Neutrophil elastase OS=Homo sapiens OX=9606 GN=ELANE PE=1 SV=1	ELANE	secreted	ECM Regulators	28 kDa	0	0	3	0	0	0	0	0	0
1060	Fatty acid-binding protein, heart OS=Homo sapiens OX=9606 GN=FABP3 PE=1 SV=4	FABP3	membrane	other	15 kDa	0	0	0	3	0	0	0	0	0
72.2	Histone H3.1 OS=Homo sapiens OX=9606 GN=HIST1H3A PE=1 SV=2	HIST1H3A	nuclear	other	15 kDa	0	0	3	0	0	0	0	0	0
586	Heterogeneous nuclear ribonucleoprotein A0 OS=Homo sapiens OX=9606 GN=HNRNPA0 PE=1 SV=1	HNRNPA0	nuclear	other	31 kDa	0	3	0	0	0	0	0	0	0
186.1	Heat shock 70 kDa protein 1B OS=Homo sapiens OX=9606 GN=HSPA1B PE=1 SV=1	HSPA1B	cytoplasm	other	70 kDa	0	3	0	0	0	0	0	0	0
599.1	Gamma-interferon-inducible protein 16 OS=Homo sapiens OX=9606 GN=IFI16 PE=1 SV=3	IFI16	nuclear	other	88 kDa	3	0	0	0	0	0	0	0	0
924.1	Insulin-like growth factor-binding protein complex acid labile subunit OS=Homo sapiens OX=9606 GN=IGFALS PE=1 SV=1	IGFALS	secreted	ECM Glycoproteins	66 kDa	0	0	3	0	0	0	0	0	0
73.3	Immunoglobulin heavy constant gamma 2 OS=Homo sapiens OX=9606 GN=IGHG2 PE=1 SV=2	IGHG2	secreted	other	36 kDa	0	0	3	0	0	0	0	0	0
143.1	Integrin beta-1 OS=Homo sapiens OX=9606 GN=ITGB1 PE=1 SV=2	ITGB1	membrane	other	88 kDa	3	0	0	0	0	0	0	0	0
254	Microsomal glutathione S-transferase 3 OS=Homo sapiens OX=9606 GN=MGST3 PE=1 SV=1	MGST3	cytoplasm	other	16 kDa	3	0	0	0	0	0	0	0	0
97.1	Myosin regulatory light polypeptide 9 OS=Homo sapiens OX=9606 GN=MYL9 PE=1 SV=4	MYL9	cytoskeleton	other	20 kDa	3	0	0	0	0	0	0	0	0
464.1	Nurim OS=Homo sapiens OX=9606 GN=NRM PE=1 SV=1	NRM	nuclear	other	29 kDa	0	3	0	0	0	0	0	0	0
279	Programmed cell death protein 6 OS=Homo sapiens OX=9606 GN=PDCD6 PE=1 SV=1	PDCD6	cytoplasm	other	22 kDa	3	0	0	0	0	0	0	0	0
407.1	ATP-dependent 6-phosphofructokinase, liver type OS=Homo sapiens OX=9606 GN=PFKL PE=1 SV=6	PFKL	cytoplasm	other	85 kDa	3	0	0	0	0	0	0	0	0
234	60S ribosomal protein L6 OS=Homo sapiens OX=9606 GN=RPL6 PE=1 SV=3	RPL6	cytoplasm	other	33 kDa	3	0	0	0	0	0	0	0	0
547.1	Protein S100-A7 OS=Homo sapiens OX=9606 GN=S100A7 PE=1 SV=4	S100A7	cytoplasm	Secreted Factors	11 kDa	0	0	0	3	0	0	0	0	0
1014.1	Serpin B3 OS=Homo sapiens OX=9606 GN=SERPINB3 PE=1 SV=2	SERPINB3	cytoplasm	ECM Regulators	45 kDa	0	0	0	3	0	0	0	0	0
320.5	Isoform 2 of Tensin-1 OS=Homo sapiens OX=9606 GN=TNS1	TNS1	cytoskeleton	other	47 kDa	3	0	0	0	0	0	0	0	0
171.1	Voltage-dependent anion-selective channel protein 3 OS=Homo sapiens OX=9606 GN=VDAC3 PE=1 SV=1	VDAC3	cytoplasm	other	31 kDa	3	0	0	0	0	0	0	0	0

## Sheet: Supplemental Table 4
CK+DCI Directed Differentiation Meida
cSFDM (complete serum free differentiation media ~500mL):
Reagent	References	Volume/Concentration
IMDM	ThermoFisher 12440053	375mL
Ham’s F12	Cellgro 10-080-CV	125mL
B-27 (with RA) supplement	Invitrogen 17504-44	5mL
N-2 supplement	Invitrogen 17502-048	2.5mL
BSA Fraction V (7.5% stock)	Invitrogen 15260-037	3.3mL
Primocin (100 μg/ml stock	Invivogen NC9141851	200ng/mL
Glutamax 100X	ThermoFisher35050-061	5mL
Ascorbic Acid (50 mg/ml stock)	Sigma A4544	50µg/mL
MTG (from 26 μl in 2 ml IMDM)	Sigma M6145	0.45mM
CK+DCI Media (50mL)
Reagent	Reference	Concentration
cSFDM base	See above	50mL
CHIR99021	Tocris 4423	3µm
rhKGF	R&D 251-KG-010	10ng/mL
Dexamethasone	Sigma D4902	50nM
8BrcAMP	Sigma B7880	0.1mM
IBMX	Sigma I5879	0.1mM
CK+DCI+Y Media (50mL)
Reagent	Reference	Concentration
CK+DCI base	See above	50mL
Rho-associated kinase inhibitor	Y-27632, Tocris 1254	10µm

## Sheet: Supplementary Table 5
TaqMan Probe Gene	Provider	Reference Number
SFPTC	Thermo	Hs00161628_m1
LAMP3	Thermo	Hs00180880_m1
ABCA3	Thermo	Hs00975530_m1
KRT8	Thermo	Hs01595539_g1
KRT17	Thermo	Hs00356958_m1
AGER	Thermo	Hs00542584_g1
SPOCK2	Thermo	Hs00360339_m1
